# Supplementary material for: Deactivatable Bisubstrate Inhibitors of Protein Kinases
Source: Molecules. 2022 Oct 8;27(19):6689. doi: 10.3390/molecules27196689 (PMC9573699; doi:10.3390/molecules27196689)
Supplement: Supplementary file 1 [file molecules-27-06689-s001.zip]

Archive with 1 entries (1 files):
- molecules-1917405-supplementary.pdf
